# Supplementary material for: Computer-Aided Decision Support and 3D Models in Pancreatic Cancer Surgery: A Pilot Study
Source: J Clin Med. 2025 Feb 26;14(5):1567. doi: 10.3390/jcm14051567 (PMC11899912; doi:10.3390/jcm14051567)
Supplement: Supplementary file 1 [file jcm-14-01567-s001.zip]

Archive with 1 entries (1 files):
- jcm-3332999-supplementary.pdf
